# Supplementary material for: Effect of an E-Prescription Intervention on the Adherence to Surgical Chemoprophylaxis Duration in Cardiac Surgery: A Single Centre Experience
Source: Antibiotics (Basel). 2023 Jul 13;12(7):1182. doi: 10.3390/antibiotics12071182 (PMC10376074; doi:10.3390/antibiotics12071182)
Supplement: Supplementary file 1 [file antibiotics-12-01182-s001.zip]

Archive with 1 entries (1 files):
- antibiotics-2479146-supplementary.pdf
